# Supplementary material for: High sensitivity 1H-NMR spectroscopy of homeopathic remedies made in water
Source: BMC Complement Altern Med. 2004 Nov 1;4:15. doi: 10.1186/1472-6882-4-15 (PMC534805; doi:10.1186/1472-6882-4-15)
Supplement: Additional file 1 — Table 1: Results of runs during 2002, Table 2: Results of Helios remedies screening, Table 3: List of peak positions [file 1472-6882-4-15-S1.XLS]

## Sheet: Table 1
TABLE 1: RESULTS OF RUNS DURING 2002
Acetone peak set to 2.22 ppm or DMSO-d5 residual set to 2.68 ppm
Source Key: L = made on site, W = Washington Pharmacy, H = Helios Pharmacy
See Peak Positions Table (Table 3) for ppm of peaks reported by label
Remedy	Date run	Source	Tube	Lock	Marker	Consistent	Intermittent	Contaminants	Unexplained
						artifacts	artifacts		peaks
H2O-s	2002-01-02	L	F	D2O	acetone	C1 C3			U2 U3
NaCl-6C	2002-01-02	L	A	D2O	acetone	C1 C3		A	U1 U2 U3
NaCl-12C	2002-01-02	L	B	D2O	acetone	C1 C3		A F
AgNO3-6C	2002-01-02	L	D	D2O	acetone	C1 C2 C3	R9
AgNO3-12C	2002-01-02	L	E	D2O	acetone	C1 C3			U2 U3
NaCl-6C	2002-01-21	L	A	D2O	acetone	C2 C3		F	U2 U3 U5
NaCl-9C	2002-01-21	L	B	D2O	acetone	C1 C2 C3
NaCl-12C	2002-01-21	L	C	D2O	acetone	C1 C2 C3			U5
AgNO3-6C	2002-01-21	L	D	D2O	acetone	C1 C2 C3			U5
AgNO3-9C	2002-01-21	L	E	D2O	acetone	C1 C3	R2
AgNO3-12C	2002-01-21	L	F	D2O	acetone	C1 C2 C3	R2
H2O-u	2002-01-28	L	A	D2O	acetone	C1 C3	R1	A
H2O-u	2002-01-28	L	C	D2O	acetone	C1 C2 C3
H2O-u	2002-01-30	L	I	D2O	acetone	C1 C3		A F
H2O-s	2002-01-30	L	N	D2O	acetone	C1 C3		A
H2O-u	2002-02-18	L	A	D2O	acetone	C1 C2 C3		F	U2 U3
H2O-u	2002-02-18	L	E	D2O	acetone	C1 C3		A
H2O-u	2002-02-18	L	C	DMSO-d6	acetone	C2 C3		A F	U3
H2O-u	2002-02-18	L	D	DMSO-d6	acetone	C1 C2 C3		A F	U2 U3
H2O-u	2002-03-05	L	F	DMSO-d6	acetone	C1 C3			U3
NaCl-6C	2002-03-05	L	A	DMSO-d6	acetone	C1 C2 C3		F	U2 U3
H2O-u	2002-04-04	L	I	DMSO-d6	acetone	C1 C3		X
NaCl-6C	2002-04-04	L	A	DMSO-d6	acetone	C1 C2 C3		X A
AgNO3-6C	2002-04-04	L	B	DMSO-d6	acetone	C1 C3		X A
H2O-u	2002-04-11	L	A	DMSO-d6	acetone	C1 C2 C3		X	U4
NaCl-6C	2002-04-11	L	J	DMSO-d6	acetone	C1 C2		X A
NaCl-12C	2002-04-11	L	M	DMSO-d6	acetone	C1 C3		X A F	U12
AgNO3-6C	2002-04-11	L	I	DMSO-d6	acetone	C1 C2 C3		X A
AgNO3-9C	2002-04-11	L	K	DMSO-d6	acetone	C1 C2 C3		X A F
AgNO3-12C	2002-04-11	L	L	DMSO-d6	acetone	C1 C3		X A F
H2O-u	2002-04-14	L	N	DMSO-d6	acetone	C2 C3		X A F	U8 U11
NaCl-6C	2002-04-14	L	I	DMSO-d6	acetone	C1 C3		X A F
NaCl-12C	2002-04-14	L	L	DMSO-d6	acetone	C1 C3		X A F
AgNO3-6C	2002-04-14	L	J	DMSO-d6	acetone	C1 C3		X A F
AgNO3-9C	2002-04-14	L	K	DMSO-d6	acetone	C1 C3		X A F
AgNO3-12C	2002-04-14	L	M	DMSO-d6	acetone	C1 C3		X A F
H2O-u	2002-04-21	L	B	DMSO-d6	acetone	C1 C3		X A F
NaCl-6C	2002-04-21	L	M	DMSO-d6	acetone	C1 C2 C3
NaCl-12C	2002-04-21	L	L	DMSO-d6	acetone	C1 C3		X A F
AgNO3-6C	2002-04-21	L	N	DMSO-d6	acetone	C1 C3		X A F
AgNO3-9C	2002-04-21	L	J	DMSO-d6	acetone	C1 C2 C3		X A F
AgNO3-12C	2002-04-21	L	K	DMSO-d6	acetone	C3		X A F
H2O-u	2002-05-07	L	I	DMSO-d6	acetone	C1 C3		X A F
H2O-s	2002-05-07	L	N	DMSO-d6	acetone	C1 C2 C3		X A F
H2O-u	2002-05-14	L	A	DMSO-d6	acetone	C1 C3		X A F
H2O-u	2002-05-14	L	M	DMSO-d6	acetone	C1 C2 C3		X A F
H2O-u	2002-05-14	L	N	DMSO-d6	acetone	C1 C3		X A F
H2O-u	2002-05-20	L	E	DMSO-d6	acetone	C1 C3		X A F	U1
H2O-u	2002-05-20	L	F	DMSO-d6	acetone	C1 C2 C3		X A F
H2O-u	2002-05-20	L	G	DMSO-d6	acetone	C1 C2 C3		X A F	U1
H2O-u	2002-05-20	L	H	DMSO-d6	acetone	C1 C3		X A F
H2O-u	2002-05-20	L	I	DMSO-d6	acetone	C1 C3		X L A F
H2O-u	2002-05-20	L	N	DMSO-d6	acetone	C1 C3		X L A F
H2O-u	2002-06-04	L	F	DMSO-d6	acetone	C1 C2 C3		X A
H2O-u	2002-06-04	L	G	DMSO-d6	acetone	C1 C2 C3		X A
H2O-u	2002-06-04	L	N	DMSO-d6	acetone	C1 C2 C3		X A
H2O-u	2002-06-10	L	A	DMSO-d6	acetone	C1 C3		X A
H2O-u	2002-06-10	L	B	DMSO-d6	acetone	C1 C2 C3		X L A
H2O-u	2002-08-01	L	A	DMSO-d6	acetone	C1 C2 C3		X A F
H2O-u	2002-08-01	L	E	DMSO-d6	acetone	C1 C2 C3		X A F
H2O-s	2002-08-01	L	I	DMSO-d6	acetone	C1 C2 C3		X A F
H2O-u	2002-09-03	L	B	DMSO-d6	acetone	C1 C3		X A F
H2O-u	2002-11-19	L	D	DMSO-d6	(none)	C1 C2 C3		X A F	U10
H2O-u	2002-11-19	L	K	DMSO-d6	(none)	C1 C2 C3	R6	X
H2O-u	2002-11-19	L	B	D2O	(none)	C1 C2 C3	R8	A F	U8
H2O-u	2002-11-19	L	C	D2O	(none)	C1 C2 C3	R8		U8
H2O-u	2002-11-19	L	L	D2O	(none)	C1 C2 C3	R8	F	U9
H2O-u	2002-11-26	W	E	DMSO-d6	(none)	C1 C2 C3	R4	E X L A Ao
NaCl-10M	2002-11-26	W	N	DMSO-d6	(none)	C1 C2 C3		E X L A Ao F
AgNO3-10M	2002-11-26	W	K	DMSO-d6	(none)	C1 C2 C3		E X A Ao F
Ign-10M	2002-11-26	W	H	DMSO-d6	(none)	C1 C2 C3	R4	E X L A Ao F
Lyc-10M	2002-11-26	W	L	DMSO-d6	(none)	C1 C2 C3	R4	E X L A Ao F
Lach-10M	2002-11-26	W	F	DMSO-d6	(none)	C1 C2 C3	R4	E X L A Ao F
Sep-10M	2002-11-26	W	G	DMSO-d6	(none)	C1 C2 C3	R4	E X L A Ao F
H2O-u	2002-12-03	L	B	D2O	(none)	C1 C2 C3	R4		U6 U8
H2O-u	2002-12-03	L	I	D2O	(none)	C1 C2 C3		A F	U8
H2O-s	2002-12-03	L	L	D2O	(none)	C1 C2 C3	R4	A F	U8
Ign-1M	2002-12-03	W	N	D2O	(none)	C1 C3		E A M F	U8
Sep-1M	2002-12-03	W	M	D2O	(none)	C1 C2 C3		E A M F	U8
H2O-u	2002-12-31	H	B	DMSO-d6	(none)	C1 C2 C3		E A F
NaCl-1M	2002-12-31	H	D	DMSO-d6	(none)	C1 C2 C3	R4	E A M F
Lyc-1M	2002-12-31	H	E	DMSO-d6	(none)	C1 C2 C3		E A F
Lach-200C	2002-12-31	H	C	DMSO-d6	(none)	C1 C2 C3		E A F

## Sheet: Table 2
TABLE 2: RESULTS OF HELIOS REMEDIES SCREENING
	C6H8O2 peak set to 2.77 ppm
	u = level is below limits of detection (~ 5 uM of H)
	Peak areas in uM, not adjusted for multiplicities
Remedy	Date run	Tube	EtOH	Acetate	Acetone	MeOH	EtOH	Formate	Consistent	Intermittent	Unexplained
			(CH3)				(CH2)		artifacts	artifacts
(ppm)			1.17	1.91	2.22	3.35	3.65	8.44
NaCl-12C	2003-04-28	C	10895	67	u	u	7242	31	C1 C2 C3	R4
Ign-12C	2003-04-28	G	879	146	u	4.6	574	11.4	C1 C2 C3
Lach-12C	2003-04-28	H	513	101	44	30	312	8	C1 C2 C3	R8
AgNO3-12C	2003-05-07	G	1374	224	125	13	852	46	C1 C2 C3	R6
AgNO3-10M	2003-05-07	M	854	484	u	u	518	75	C1 C2 C3	R6 R10
Lyc-12C	2003-05-07	I	1398	643	21	51	867	62	C1 C3	R3 R4
Sep-12C	2003-05-07	H	710	209	u	u	463	63	C2 C3	R3 R6 R11
Sep-10M	2003-05-07	K	348	160	19	u	241	27	C1 C3	R6	U6 (4.12 ppm)
H2O-u (Helios)	2003-05-18	H	1021	109	u	11	635	32	C1 C2 C3	R7 R12
NaCl-10M	2003-05-18	I	1513	121	u	u	1003	27	C2 C3	R4
AgNO3-30C	2003-05-18	B	2017	153	u	u	1215	36	C1 C2 C3	R4
Ign-10M	2003-05-18	M	672	223	u	u	451	36	C1 C2 C3	R4 R6
Lyc-10M	2003-05-18	G	594	119	u	u	406	18	C1 C2 C3	R12
Lach-10M	2003-05-18	K	u	92	u	u	u	50	C1 C2 C3	R6
H2O-u (on site)	2003-06-04	K	u	62	u	u	u	28	C2 C3	R5	U7 (5.22 ppm)
NaCl-30C	2003-06-04	G	3656	178	u	u	2489	46	C2 C3	R5
Ign-30C	2003-06-04	I	1357	99	16	20	931	44	C1 C2 C3	R4 R5
Lyc-30C	2003-06-04	M	1549	271	u	6	1062	69	C1 C2 C3	R4 R5
Lach-30C	2003-06-04	H	791	153	u	u	579	58	C1 C2 C3	R5
Sep-30C	2003-06-04	B	928	280	60	u	658	43	C1 C2 C3	R4 R5

## Sheet: Table 3
TABLE 3: LIST OF PEAK POSITIONS
Structure Key: b=biphasic, d=downgoing, u=upgoing singlet (sharp)
R/S/U = # remedies / # succussed water controls / # unsuccussed controls
ppm	Structure	Identification	Label	Occurrence R/S/U (out of 57/5/41)	p-value
-0.53	b	artifact	R1	0 / 0 / 1	0.47
-0.05	d,u	artifact	R2	2 / 0 / 0	0.42
0.05	b	artifact	R3	2 / 0 / 0	0.42
0.47	broad	unexplained	U1	1 / 0 / 2	0.61
0.89	broad	unexplained	U2	4 / 1 / 2	0.45
1.17	triplet	ethanol	E
1.28	u	MeSOEt-d8 (?)	X
1.32	doublet	lactate	L
1.34	broad	unexplained	U3	4 / 1 / 4	0.59
1.45	d,b	artifact	R4	13 / 1 / 2	0.052
1.9	u	acetate	A
2.07	u	unexplained	U4	0 / 0 / 1	0.47
2.22	u	acetone	Ao
2.68	quintuplet	DMSO-d5
2.77	u	C6H8O2	(marker)
2.8	u	unexplained	U5	3 / 0 / 0	0.29
3.34	u	methanol	M
3.6	d,b,u	artifact	C1	52 / 5 / 38	0.77
3.65	quartet	ethanol	E
3.88	b	artifact	R5	5 / 0 / 1	0.36
3.95	d,b	artifact	R6	6 / 0 / 1	0.24
4.12	u	unexplained	U6	1 / 0 / 1	0.92
4.15	b	artifact	R7	0 / 0 / 1	0.47
4.22	b	artifact	R8	1 / 0 / 3	0.33
4.81	HUGE	water
5.22	u	unexplained	U7	0 / 0 / 1	0.47
5.42	b,u	artifact	R9	1 / 0 / 0	0.67
6.8	u	unexplained	U8	2 / 1 / 5	0.16
6.83	b	artifact	R10	1 / 0 / 0	0.67
6.88	u	unexplained	U9	0 / 0 / 1	0.47
7.34	u	unexplained	U10	0 / 0 / 1	0.47
8.12	u	unexplained	U11	0 / 0 / 1	0.47
8.17	d,b,u	artifact	C2	39 / 3 / 26	0.75
8.44	u	formate	F
8.52	b	artifact	R11	1 / 0 / 0	0.67
10.6	u	unexplained	U12	0 / 0 / 1	0.47
11.53	d,b,u	artifact	C3	56 / 5 / 41	0.67
14.7	b	artifact	R12	1 / 0 / 1	0.92
		any unexplained		10 / 2 / 15	0.08
